# Supplementary material for: Proteomic Analysis Reveals Changes in Tight Junctions in the Small Intestinal Epithelium of Mice Fed a High-Fat Diet
Source: Nutrients. 2023 Mar 19;15(6):1473. doi: 10.3390/nu15061473 (PMC10056729; doi:10.3390/nu15061473)
Supplement: Supplementary file 1 [file nutrients-15-01473-s001.zip]

Archive with 1 entries (1 files):
- nutrients-2258935-supplementary.pdf
